# Supplementary material for: NetDecoder: a network biology platform that decodes context-specific biological networks and gene activities
Source: Nucleic Acids Res. 2016 Mar 14;44(10):e100. doi: 10.1093/nar/gkw166 (PMC4889937; doi:10.1093/nar/gkw166)
Supplement: Supplementary Data [file gkw166_Supplementary_Data.zip]

Archive with 1 entries (1 files):
- nar-03685-met-z-2015-File007.pdf
